# Supplementary material for: Leguminous and gramineous plant silages display unique characteristics of bacterial community ecology
Source: Environ Microbiome. 2025 Nov 26;20:150. doi: 10.1186/s40793-025-00812-4 (PMC12659566; doi:10.1186/s40793-025-00812-4)
Supplement: Supplementary file 2 — Supplementary Material 2. [file 40793_2025_812_MOESM2_ESM.xls]

Sample ID	Raw Reads	Clean Reads	Effective Reads	AvgLen(bp)	GC(%)	Q20(%)	Q30(%)	Effective(%)
GRAM1	155424	87361	67274	422	52.71	98.36	94.18	43.28
GRAM10	223957	143578	114109	419	53.44	98.65	94.98	50.95
GRAM11	251886	166078	134903	423	53.22	98.58	94.80	53.56
GRAM12	246454	125488	105722	426	51.81	98.18	93.69	42.90
GRAM13	347827	203700	165610	426	53.57	98.28	93.99	47.61
GRAM14	242149	111604	95745	424	52.38	97.92	92.84	39.54
GRAM15	260541	155812	124941	423	51.59	98.48	94.47	47.95
GRAM16	739148	455046	370493	427	52.41	98.12	93.42	50.12
GRAM17	159517	114460	92329	425	53.33	98.59	94.87	57.88
GRAM18	258050	205372	174996	425	53.62	98.69	95.08	67.81
GRAM19	308477	166074	136979	424	52.71	98.24	93.76	44.40
GRAM2	204145	96585	81972	423	52.10	97.98	93.00	40.15
GRAM20	218382	120155	94486	421	53.38	98.56	94.72	43.27
GRAM21	219771	134872	107574	422	53.05	98.30	93.94	48.95
GRAM22	152856	67455	53600	424	52.51	98.03	93.16	35.07
GRAM23	172329	81277	63457	427	52.10	98.32	94.07	36.82
GRAM24	109577	32752	28152	426	51.97	97.78	92.46	25.69
GRAM25	107954	15281	13844	425	53.39	98.07	93.53	12.82
GRAM26	384653	209592	196526	425	53.49	98.10	93.36	51.09
GRAM27	324622	215380	181785	427	51.65	98.23	93.79	56.00
GRAM28	335675	132288	128974	429	51.32	97.43	91.42	38.42
GRAM29	380026	259297	233415	427	52.84	98.36	94.20	61.42
GRAM3	204776	141013	86479	423	51.54	98.54	94.65	42.23
GRAM30	293757	236617	231973	429	55.29	98.59	94.87	78.97
GRAM31	137397	85307	68031	421	53.17	98.32	94.04	49.51
GRAM32	329597	206233	197208	429	52.21	98.18	93.64	59.83
GRAM33	668243	494909	416886	426	51.21	98.50	94.61	62.39
GRAM34	500855	387352	292098	423	51.88	98.59	94.84	58.32
GRAM35	1127676	726204	648112	426	52.63	98.22	93.75	57.47
GRAM36	791600	541092	480178	429	51.70	98.36	94.28	60.66
GRAM37	825166	540673	482691	423	51.05	98.35	94.14	58.50
GRAM38	730685	490136	429222	428	51.81	98.26	93.92	58.74
GRAM39	967880	566648	506067	426	53.77	98.12	93.47	52.29
GRAM4	182327	112393	88053	422	52.34	98.45	94.42	48.29
GRAM40	1199596	934698	851154	411	53.62	98.84	95.51	70.95
GRAM41	225513	162571	129951	416	53.72	98.68	95.10	57.62
GRAM42	692597	464264	396583	422	53.60	98.39	94.23	57.26
GRAM43	831887	687707	629036	418	53.37	98.76	95.28	75.62
GRAM44	545757	406335	345609	418	52.70	98.66	94.99	63.33
GRAM45	689954	393562	364326	428	53.08	98.10	93.38	52.80
GRAM46	518833	379577	304272	421	54.02	98.55	94.71	58.65
GRAM47	567689	444227	429219	421	55.36	98.76	95.29	75.61
GRAM48	346687	234068	184229	423	53.14	98.50	94.59	53.14
GRAM49	426542	326947	281878	417	53.02	98.75	95.29	66.08
GRAM5	192259	129926	103886	420	52.70	98.55	94.67	54.03
GRAM50	570789	456395	368707	416	54.26	98.80	95.38	64.60
GRAM51	452241	330277	272645	421	52.86	98.53	94.59	60.29
GRAM52	409442	292655	257888	420	53.66	98.60	94.82	62.99
GRAM53	470769	277214	244139	427	53.16	98.15	93.49	51.86
GRAM54	364729	204125	178356	428	53.48	97.84	92.59	48.90
GRAM55	416623	316864	286603	413	53.61	98.79	95.36	68.79
GRAM56	274545	175996	144688	424	51.85	98.25	93.81	52.70
GRAM57	345305	234017	202581	423	51.79	98.39	94.21	58.67
GRAM58	377743	192384	169322	427	52.47	97.82	92.59	44.82
GRAM59	383836	203521	181231	427	52.10	97.88	92.74	47.22
GRAM6	109032	64310	48715	422	52.42	98.47	94.51	44.68
GRAM60	329288	184478	161601	426	53.71	98.11	93.41	49.08
GRAM61	664079	498757	421652	418	53.92	98.62	94.90	63.49
GRAM62	375902	278674	234027	421	53.71	98.55	94.71	62.26
GRAM63	538433	394404	358420	414	52.58	98.62	94.82	66.57
GRAM64	420046	259008	235471	415	52.91	98.34	94.09	56.06
GRAM65	330765	244661	199298	419	52.36	98.60	94.88	60.25
GRAM66	720664	553217	475832	418	53.10	98.73	95.18	66.03
GRAM67	595044	463805	409546	425	51.15	98.60	94.81	68.83
GRAM68	593365	362258	313527	427	53.18	98.31	94.01	52.84
GRAM69	311981	219288	188956	421	52.71	98.54	94.66	60.57
GRAM7	176526	119801	111621	425	55.38	98.62	94.92	63.23
GRAM8	143851	69174	58435	424	52.76	98.03	93.18	40.62
GRAM9	191376	86217	73032	426	52.54	97.86	92.68	38.16
LEGUM1	79730	78966	77010	428	56.00	99.02	96.00	96.59
LEGUM10	80074	79313	76866	429	54.17	98.94	95.75	95.99
LEGUM11	79906	79111	75302	427	54.86	98.93	95.76	94.24
LEGUM12	80016	79207	76859	428	55.09	98.94	95.77	96.05
LEGUM13	79663	78908	76212	428	55.13	98.96	95.82	95.67
LEGUM14	80064	79284	76607	428	54.91	98.96	95.79	95.68
LEGUM15	80014	79295	77064	429	54.78	98.96	95.80	96.31
LEGUM16	79853	79061	75128	426	55.68	98.96	95.82	94.08
LEGUM17	80221	79477	77649	427	55.71	99.00	95.96	96.79
LEGUM18	79781	79009	73377	427	54.91	98.94	95.78	91.97
LEGUM19	79897	79166	76823	428	55.73	98.99	95.93	96.15
LEGUM2	80090	79312	76927	428	55.84	99.01	95.98	96.05
LEGUM20	80039	79263	76956	427	56.07	99.01	95.99	96.15
LEGUM21	80276	79535	77307	428	55.61	99.02	96.00	96.30
LEGUM22	80318	79476	71131	428	54.62	98.95	95.78	88.56
LEGUM23	80086	79386	75200	427	55.16	98.99	95.88	93.90
LEGUM24	80355	79535	74866	428	54.06	98.99	95.92	93.17
LEGUM25	79716	78964	76295	428	55.51	99.02	95.99	95.71
LEGUM26	79882	79080	76366	428	55.64	99.01	95.98	95.60
LEGUM27	79969	79251	77377	428	56.00	99.02	96.02	96.76
LEGUM28	79726	78989	77013	428	55.50	99.02	96.02	96.60
LEGUM29	79956	79210	76388	428	55.25	99.00	95.95	95.54
LEGUM3	80088	79317	77441	429	55.85	99.00	95.95	96.69
LEGUM30	80025	79280	77456	429	55.48	99.01	95.95	96.79
LEGUM31	80164	79414	77489	428	55.49	99.02	96.00	96.66
LEGUM32	79761	79006	76627	427	55.59	99.04	96.06	96.07
LEGUM33	80180	79454	77055	428	55.50	98.98	95.90	96.10
LEGUM34	80429	79670	77152	428	55.19	98.98	95.88	95.93
LEGUM35	79735	78930	76883	428	55.35	98.99	95.95	96.42
LEGUM36	79879	79102	76305	427	55.18	99.01	95.99	95.53
LEGUM37	79857	79048	77117	427	55.62	98.99	95.90	96.57
LEGUM38	80066	79282	77438	428	55.63	98.99	95.90	96.72
LEGUM39	80258	79459	77743	428	55.89	98.99	95.91	96.87
LEGUM4	79768	79005	76987	429	54.51	99.02	95.99	96.51
LEGUM40	80040	79261	76777	428	55.62	99.01	95.99	95.92
LEGUM41	79948	79217	74087	423	54.76	98.96	95.84	92.67
LEGUM42	80185	79459	75582	424	55.41	99.00	95.96	94.26
LEGUM43	80134	79396	74642	425	54.76	98.98	95.88	93.15
LEGUM44	79965	79114	72663	427	54.70	98.97	95.88	90.87
LEGUM45	80314	79547	73549	423	55.35	99.01	95.99	91.58
LEGUM46	80077	79332	75758	428	55.30	98.97	95.83	94.61
LEGUM47	79978	79165	76468	428	55.52	98.98	95.88	95.61
LEGUM48	80110	79371	74003	426	55.25	98.99	95.95	92.38
LEGUM49	64529	63723	56916	417	54.76	98.97	95.91	88.20
LEGUM5	79917	79175	77010	428	54.46	99.02	95.99	96.36
LEGUM50	80170	79269	74161	417	55.11	98.97	95.91	92.50
LEGUM51	51910	51232	47355	417	55.26	98.96	95.92	91.23
LEGUM52	79977	79125	74101	417	55.23	99.00	96.01	92.65
LEGUM53	80320	79407	74712	417	54.96	99.01	96.04	93.02
LEGUM54	50392	49849	45207	417	55.20	98.97	95.92	89.71
LEGUM55	80017	79295	77004	427	50.92	98.98	95.83	96.23
LEGUM56	80082	79452	74341	425	52.00	98.99	95.86	92.83
LEGUM57	79788	79045	69710	427	53.65	98.89	95.61	87.37
LEGUM58	277252	196524	176259	427	52.25	98.50	94.55	63.57
LEGUM59	261117	186037	168059	427	52.34	98.52	94.66	64.36
LEGUM6	80300	79518	77100	428	55.01	99.00	95.94	96.01
LEGUM60	177720	113818	99299	426	52.83	98.54	94.76	55.87
LEGUM61	79986	79161	72720	418	54.64	99.01	96.00	90.92
LEGUM62	80178	79402	67985	417	55.14	99.01	96.01	84.79
LEGUM63	80119	79392	77769	428	50.73	98.93	95.64	97.07
LEGUM64	79677	78920	76405	427	51.39	98.93	95.69	95.89
LEGUM65	79846	79094	76117	426	51.74	98.93	95.73	95.33
LEGUM66	80049	79348	77069	428	51.17	98.93	95.68	96.28
LEGUM67	80140	79487	76863	428	50.97	98.92	95.70	95.91
LEGUM68	80099	79408	77318	428	50.60	98.92	95.66	96.53
LEGUM69	80163	79427	77565	428	50.48	98.92	95.65	96.76
LEGUM7	79818	79049	74877	428	54.35	99.01	95.97	93.81
LEGUM70	80018	79376	76810	428	51.07	98.96	95.80	95.99
LEGUM71	80245	79549	74433	428	50.75	98.97	95.81	92.76
LEGUM72	79717	79039	73719	423	52.24	98.96	95.80	92.48
LEGUM73	80077	79429	70265	425	53.35	98.92	95.77	87.75
LEGUM74	80350	79634	78108	428	50.43	98.97	95.80	97.21
LEGUM75	79724	79079	76649	428	50.71	98.96	95.78	96.14
LEGUM76	79921	79243	77042	428	50.93	98.97	95.80	96.40
LEGUM77	80013	79353	77210	428	50.83	98.98	95.83	96.50
LEGUM78	80046	79357	77004	428	50.61	98.98	95.83	96.20
LEGUM79	79981	52933	45574	419	53.70	98.72	95.17	56.98
LEGUM8	80291	79561	75383	428	54.87	99.01	95.96	93.89
LEGUM80	139596	97747	86527	420	53.85	98.73	95.17	61.98
LEGUM81	170956	130602	117336	420	53.86	98.74	95.22	68.64
LEGUM82	80044	79313	71142	421	53.16	98.95	95.81	88.88
LEGUM83	80035	79359	76429	427	53.09	98.96	95.78	95.49
LEGUM84	79463	78732	76002	428	52.33	98.96	95.79	95.64
LEGUM85	80302	79489	75143	420	54.63	98.97	95.91	93.58
LEGUM86	79834	79005	75670	425	52.93	98.98	95.87	94.78
LEGUM87	80028	79308	76013	427	54.09	98.98	95.89	94.98
LEGUM9	79793	78992	74646	428	54.80	98.94	95.74	93.55
